# Supplementary material for: Positive Parenting Behaviors and Child Development in Ceará, Brazil: A Population-Based Study
Source: Children (Basel). 2022 Aug 18;9(8):1246. doi: 10.3390/children9081246 (PMC9406953; doi:10.3390/children9081246)
Supplement: Supplementary file 1 [file children-09-01246-s001.zip]

Archive with 1 entries (1 files):
- children-1838081-supplementary.pdf
